# Supplementary material for: Whole-genome sequencing reveals evidence for inter-species transmission of the yaws bacterium among nonhuman primates in Tanzania
Source: PLoS Negl Trop Dis. 2025 Feb 26;19(2):e0012887. doi: 10.1371/journal.pntd.0012887 (PMC11864524; doi:10.1371/journal.pntd.0012887)
Supplement: S1 Table — (XLSX) [file pntd.0012887.s001.xlsx]

## Sheet: List1
Sample ID	Illumina MiSeq [150 bp paired-end if not otherwise specified]	Illumina HiSeq 2500 [150 bp paired-end]	Genome accession number
2SNF2130815	SRR28435143	SRR28435144	CP170144
6SNF2081115	SRR28435141	SRR28435142	CP170145
09LMM2180815	NA	SRR28435158	CP170143
13LMF5300415	SRR28435157 [250 bp paired end]	NA	CP171779
14RUF5130716	SRR28435146	SRR28435147	CP170146
21LMF2290815	SRR28435145 [250 bp paired end]	NA	NA (coverage too low for upload to database)
21F8040407	SRR28435156	SRR28435140	CP171747
41SNM2231115	SRR28435154	SRR28435155	CP170147
50F2190407	SRR28435152	SRR28435153	CP170148
63M8270407	SRR28435150	SRR28435151	CP171748
70M5100507	SRR28435148	SRR28435149	CP170149
