# Supplementary material for: Whole-genome sequencing reveals evidence for inter-species transmission of the yaws bacterium among nonhuman primates in Tanzania
Source: PLoS Negl Trop Dis. 2025 Feb 26;19(2):e0012887. doi: 10.1371/journal.pntd.0012887 (PMC11864524; doi:10.1371/journal.pntd.0012887)
Supplement: S2 Table — The number of detected single nucleotide variants (SNVs), amino acid changes, and affected genes are shown. (XLSX) [file pntd.0012887.s002.xlsx]

## Sheet: List1
Sample 1	Sample 2	Number of differences (SNVs)	Number of amino acid changes	Genes encoding proteins with amino acid changes
09LMM2180815	6RUM2090716	11	9	TPE6RU_0225 (G#D), TPE6RU_0493 (H#L), TPE6RU_0716 (G#R), TPE6RU_0814 (D#N), TPE6RU_0954 (E#G), TPE6RU_0968 (P#S), TPE6RU_0972 (G#V), TPE6RU_0991 (L#M), TPE6RU_1033 (G#E)
09LMM2180815	14RUF5130716	15	10	TPE6RU_0143 (P#S), TPE6RU_0225 (G#D), TPE6RU_0298 (E#Q), TPE6RU_0639 (V#F), TPE6RU_0640 (V#A), TPE6RU_0716 (G#R), TPE6RU_0787 (H#Y), TPE6RU_0954 (E#G), TPE6RU_0972 (G#V), TPE6RU_0991 (L#M)
6RUM2090716	14RUF5130716	17	10	TPE6RU_0143 (P#S), TPE6RU_r0002 (A#V), TPE6RU_0298 (E#Q), TPE6RU_0493 (L#H), TPE6RU_0639 (V#F), TPE6RU_0640 (V#A), TPE6RU_0787 (H#Y), TPE6RU_0814 (N#D), TPE6RU_0968 (S#P), TPE6RU_1033 (E#G)
7SNM5081115	24SNM5151115	16	9	TPE7SN_0303 (T#A), TPE7SN_0493 (R#G), TPE7SN_0622 (W#R), TPE7SN_0709 (N#D), TPE7SN_0778 (P#S), TPE7SN_0899 (D#Y), TPE7SN_0968 (R#C, R#H), TPE7SN_0968 (R#G)
7SNM5081115	41SNM2231115	43	30	TPE7SN_0069 (E#V), TPE7SN_0090 (A#D, P#S), TPE7SN_0122 (N#D), TPE7SN_0303 (T#A), TPE7SN_0319 (P#S, E#K, I#M, E#A), TPE7SN_0324 (E#A), TPE7SN_0423 (N#S), TPE7SN_0457 (A#V), TPE7SN_0596 (R#C), TPE7SN_0622 (R#C, W#R), TPE7SN_0632 (H#N), TPE7SN_0639 (V#I), TPE7SN_0681 (A#V), TPE7SN_0736 (L#stop), TPE7SN_0765 (R#H), TPE7SN_0776 (S#L), TPE7SN_0780 (V#A), TPE7SN_0824 (S#L), TPE7SN_0896 (H#Y), TPE7SN_096…
24SNM5151115	41SNM2231115	48	30	TPE7SN_0069 (E#V), TPE7SN_0090 (A#D, P#S), TPE7SN_0122 (N#D), TPE7SN_0319 (P#S, E#K, I#M), TPE7SN_0324 (E#K), TPE7SN_0423 (N#S), TPE7SN_0457 (A#V), TPE7SN_0493 (G#R), TPE7SN_0596 (R#C), TPE7SN_0622 (R#C), TPE7SN_0632 (H#N), TPE7SN_0639 (V#I), TPE7SN_0681 (A#V), TPE7SN_0709 (D#N), TPE7SN_0736 (L#stop), TPE7SN_0765 (R#H), TPE7SN_0776 (S#L), TPE7SN_0778 (S#P), TPE7SN_0780 (V#A), TPE7SN_0824 (S#L), T…
32LMM2190317	34LMM2190317	1	1	TPE18NC_0508 (S#G)
32LMM2190317	18NCF8220317	11	6	TPE18NC_0225 (L#F), TPE18NC_0319 (P#S, E#K, I#M, N#H), TPE18NC_0508 (S#G)
34LMM2190317	18NCF8220317	10	5	TPE18NC_0225 (L#F), TPE18NC_0319 (P#S, E#K, I#M, N#H)
