# Supplementary material for: Whole-genome sequencing reveals evidence for inter-species transmission of the yaws bacterium among nonhuman primates in Tanzania
Source: PLoS Negl Trop Dis. 2025 Feb 26;19(2):e0012887. doi: 10.1371/journal.pntd.0012887 (PMC11864524; doi:10.1371/journal.pntd.0012887)
Supplement: S3 Table — Numbers of detected single nucleotide variants (SNVs) using complete deletion. (XLSX) [file pntd.0012887.s003.xlsx]

## Sheet: List1
	18NCF8220317	6RUM2090716	14RUF5130716	2SNF2130815	6SNF2081115	7SNM5081115	24SNM5151115	41SNM2231115	09LMM2180815	11LMF5200815	13LMF5300415	19LMF8280815	21LMF2290815	21F8040407	22LMF5290815	32LMM2190317	34LMM2190317	49F8190407	50F2190407	63M8270407	70M5100507
6RUM2090716	45
14RUF5130716	48	5
2SNF2130815	45	36	39
6SNF2081115	45	36	39	0
7SNM5081115	23	46	49	46	46
24SNM5151115	23	46	49	46	46	4
41SNM2231115	18	41	44	41	41	7	7
09LMM2180815	46	3	6	37	37	47	47	42
11LMF5200815	44	35	38	21	21	45	45	40	36
13LMF5300415	68	59	62	45	45	69	69	64	60	24
19LMF8280815	47	38	41	24	24	48	48	43	39	9	33
21LMF2290815	60	51	54	37	37	61	61	56	52	22	46	25
21F8040407	73	64	67	50	50	74	74	69	65	35	59	38	51
22LMF5290815	44	35	38	21	21	45	45	40	36	6	30	9	22	35
32LMM2190317	6	51	54	51	51	23	23	24	52	50	74	53	66	79	50
34LMM2190317	5	50	53	50	50	22	22	23	51	49	73	52	65	78	49	1
49F8190407	41	32	35	18	18	42	42	37	33	3	27	6	19	32	3	47	46
50F2190407	56	47	50	33	33	57	57	52	48	18	42	11	34	47	18	62	61	15
63M8270407	54	45	48	31	31	55	55	50	46	16	40	19	32	45	16	60	59	13	28
70M5100507	43	34	37	20	20	44	44	39	35	5	29	6	21	34	5	49	48	2	15	15
LMNP-1	47	38	41	24	24	48	48	43	39	9	33	0	25	38	9	53	52	6	11	19	6
