# Supplementary material for: Whole-genome sequencing reveals evidence for inter-species transmission of the yaws bacterium among nonhuman primates in Tanzania
Source: PLoS Negl Trop Dis. 2025 Feb 26;19(2):e0012887. doi: 10.1371/journal.pntd.0012887 (PMC11864524; doi:10.1371/journal.pntd.0012887)
Supplement: S4 Table — Numbers of detected single nucleotide variants (SNVs) using pairwise deletion. (XLSX) [file pntd.0012887.s004.xlsx]

## Sheet: List1
	18NCF8220317	6RUM2090716	14RUF5130716	2SNF2130815	6SNF2081115	7SNM5081115	24SNM5151115	41SNM2231115	09LMM2180815	11LMF5200815	13LMF5300415	19LMF8280815	21LMF2290815	21F8040407	22LMF5290815	32LMM2190317	34LMM2190317	49F8190407	50F2190407	63M8270407	70M5100507
6RUM2090716	133
14RUF5130716	125	17
2SNF2130815	126	115	103
6SNF2081115	132	121	111	5
7SNM5081115	68	125	114	114	120
24SNM5151115	74	131	120	120	126	16
41SNM2231115	69	121	112	113	115	43	48
09LMM2180815	120	11	15	102	108	112	118	110
11LMF5200815	127	116	107	52	58	117	123	111	105
13LMF5300415	181	178	168	124	126	181	187	168	164	78
19LMF8280815	140	129	120	62	68	130	136	125	116	23	105
21LMF2290815	114	107	96	65	67	106	107	100	97	37	79	47
21F8040407	186	185	176	121	121	178	182	169	173	84	136	100	78
22LMF5290815	132	121	110	52	58	120	126	116	108	8	93	24	41	90
32LMM2190317	11	142	131	131	137	65	71	76	129	131	187	145	119	190	135
34LMM2190317	10	141	130	130	136	64	70	75	128	130	186	144	118	189	134	1
49F8190407	140	129	117	60	66	128	134	116	116	16	92	32	39	88	16	143	142
50F2190407	155	153	143	92	94	152	155	142	140	59	121	48	61	115	62	160	159	62
63M8270407	129	127	122	84	86	128	134	122	118	45	94	58	58	103	48	135	134	43	77
70M5100507	134	123	110	55	60	122	128	118	110	16	99	23	43	93	17	137	136	25	60	52
LMNP-1	138	127	118	60	66	128	134	123	115	21	103	2	47	99	22	143	142	30	47	56	21
