# Supplementary material for: Whole-genome sequencing reveals evidence for inter-species transmission of the yaws bacterium among nonhuman primates in Tanzania
Source: PLoS Negl Trop Dis. 2025 Feb 26;19(2):e0012887. doi: 10.1371/journal.pntd.0012887 (PMC11864524; doi:10.1371/journal.pntd.0012887)
Supplement: S5 Table — (XLSX) [file pntd.0012887.s005.xlsx]

## Sheet: List1
Genome 1	Genome 2	Lenght used (nt)
LMNP-1	70M5100507	1086508
LMNP-1	63M8270407	853861
LMNP-1	50F2190407	965279
LMNP-1	49F8190407	1089963
LMNP-1	41SNM2231115	1031901
LMNP-1	34LMM2190317	1092290
LMNP-1	32LMM2190317	1092296
LMNP-1	24SNM5151115	1092280
LMNP-1	22LMF5290815	1092305
LMNP-1	21LMF2290815	640004
LMNP-1	21F8040407	857134
LMNP-1	19LMF8280815	1092303
LMNP-1	18NCF8220317	1092295
LMNP-1	14RUF5130716	1087528
LMNP-1	13LMF5300415	827183
LMNP-1	11LMF5200815	1024953
LMNP-1	09LMM21808815	1081787
LMNP-1	7SNM5081115	1092259
LMNP-1	6SNF2081115	1087731
LMNP-1	6RUM2090716	1092295
LMNP-1	2SNF2130815	1087696
70M5100507	63M8270407	853737
70M5100507	50F2190407	964527
70M5100507	49F8190407	1084571
70M5100507	41SNM2231115	1031665
70M5100507	34LMM2190317	1086500
70M5100507	32LMM2190317	1086499
70M5100507	24SNM5151115	1086486
70M5100507	22LMF5290815	1086499
70M5100507	21LMF2290815	639801
70M5100507	21F8040407	856853
70M5100507	19LMF8280815	1086500
70M5100507	18NCF8220317	1086498
70M5100507	14RUF5130716	1085758
70M5100507	13LMF5300415	826951
70M5100507	11LMF5200815	1019166
70M5100507	09LMM21808815	1079973
70M5100507	7SNM5081115	1086468
70M5100507	6SNF2081115	1085835
70M5100507	6RUM2090716	1086498
70M5100507	2SNF2130815	1086147
63M8270407	50F2190407	797645
63M8270407	49F8190407	853793
63M8270407	41SNM2231115	835257
63M8270407	34LMM2190317	853842
63M8270407	32LMM2190317	853852
63M8270407	24SNM5151115	853838
63M8270407	22LMF5290815	853857
63M8270407	21LMF2290815	552138
63M8270407	21F8040407	719007
63M8270407	19LMF8280815	853859
63M8270407	18NCF8220317	853845
63M8270407	14RUF5130716	853776
63M8270407	13LMF5300415	696800
63M8270407	11LMF5200815	796619
63M8270407	09LMM21808815	852016
63M8270407	7SNM5081115	853822
63M8270407	6SNF2081115	853789
63M8270407	6RUM2090716	853843
63M8270407	2SNF2130815	853771
50F2190407	49F8190407	964939
50F2190407	41SNM2231115	938195
50F2190407	34LMM2190317	965271
50F2190407	32LMM2190317	965275
50F2190407	24SNM5151115	965263
50F2190407	22LMF5290815	965270
50F2190407	21LMF2290815	602707
50F2190407	21F8040407	793981
50F2190407	19LMF8280815	965271
50F2190407	18NCF8220317	965274
50F2190407	14RUF5130716	964885
50F2190407	13LMF5300415	769550
50F2190407	11LMF5200815	902509
50F2190407	09LMM21808815	963068
50F2190407	7SNM5081115	965245
50F2190407	6SNF2081115	964957
50F2190407	6RUM2090716	965272
50F2190407	2SNF2130815	965039
49F8190407	41SNM2231115	1031496
49F8190407	34LMM2190317	1089936
49F8190407	32LMM2190317	1089942
49F8190407	24SNM5151115	1089930
49F8190407	22LMF5290815	1089952
49F8190407	21LMF2290815	639920
49F8190407	21F8040407	856953
49F8190407	19LMF8280815	1089954
49F8190407	18NCF8220317	1089941
49F8190407	14RUF5130716	1085561
49F8190407	13LMF5300415	826733
49F8190407	11LMF5200815	1022609
49F8190407	09LMM21808815	1079443
49F8190407	7SNM5081115	1089910
49F8190407	6SNF2081115	1085591
49F8190407	6RUM2090716	1089942
49F8190407	2SNF2130815	1085735
41SNM2231115	34LMM2190317	1031897
41SNM2231115	32LMM2190317	1031893
41SNM2231115	24SNM5151115	1031890
41SNM2231115	22LMF5290815	1031891
41SNM2231115	21LMF2290815	627301
41SNM2231115	21F8040407	835534
41SNM2231115	19LMF8280815	1031897
41SNM2231115	18NCF8220317	1031895
41SNM2231115	14RUF5130716	1031610
41SNM2231115	13LMF5300415	808724
41SNM2231115	11LMF5200815	966107
41SNM2231115	09LMM21808815	1029854
41SNM2231115	7SNM5081115	1031874
41SNM2231115	6SNF2081115	1031376
41SNM2231115	6RUM2090716	1031897
41SNM2231115	2SNF2130815	1031734
34LMM2190317	32LMM2190317	1092338
34LMM2190317	24SNM5151115	1092308
34LMM2190317	22LMF5290815	1092281
34LMM2190317	21LMF2290815	640002
34LMM2190317	21F8040407	857113
34LMM2190317	19LMF8280815	1092283
34LMM2190317	18NCF8220317	1092345
34LMM2190317	14RUF5130716	1087522
34LMM2190317	13LMF5300415	827178
34LMM2190317	11LMF5200815	1024946
34LMM2190317	09LMM21808815	1081782
34LMM2190317	7SNM5081115	1092272
34LMM2190317	6SNF2081115	1087718
34LMM2190317	6RUM2090716	1092320
34LMM2190317	2SNF2130815	1087682
32LMM2190317	24SNM5151115	1092302
32LMM2190317	22LMF5290815	1092286
32LMM2190317	21LMF2290815	640003
32LMM2190317	21F8040407	857124
32LMM2190317	19LMF8280815	1092286
32LMM2190317	18NCF8220317	1092340
32LMM2190317	14RUF5130716	1087524
32LMM2190317	13LMF5300415	827177
32LMM2190317	11LMF5200815	1024943
32LMM2190317	09LMM21808815	1081784
32LMM2190317	7SNM5081115	1092269
32LMM2190317	6SNF2081115	1087720
32LMM2190317	6RUM2090716	1092314
32LMM2190317	2SNF2130815	1087689
24SNM5151115	22LMF5290815	1092271
24SNM5151115	21LMF2290815	639997
24SNM5151115	21F8040407	857109
24SNM5151115	19LMF8280815	1092274
24SNM5151115	18NCF8220317	1092312
24SNM5151115	14RUF5130716	1087514
24SNM5151115	13LMF5300415	827174
24SNM5151115	11LMF5200815	1024941
24SNM5151115	09LMM21808815	1081779
24SNM5151115	7SNM5081115	1092270
24SNM5151115	6SNF2081115	1087714
24SNM5151115	6RUM2090716	1092309
24SNM5151115	2SNF2130815	1087674
22LMF5290815	21LMF2290815	640004
22LMF5290815	21F8040407	857125
22LMF5290815	19LMF8280815	1092293
22LMF5290815	18NCF8220317	1092285
22LMF5290815	14RUF5130716	1087518
22LMF5290815	13LMF5300415	827177
22LMF5290815	11LMF5200815	1024943
22LMF5290815	09LMM21808815	1081781
22LMF5290815	7SNM5081115	1092253
22LMF5290815	6SNF2081115	1087723
22LMF5290815	6RUM2090716	1092286
22LMF5290815	2SNF2130815	1087687
21LMF2290815	21F8040407	547762
21LMF2290815	19LMF8280815	640004
21LMF2290815	18NCF8220317	640001
21LMF2290815	14RUF5130716	639823
21LMF2290815	13LMF5300415	538655
21LMF2290815	11LMF5200815	596103
21LMF2290815	09LMM21808815	638793
21LMF2290815	7SNM5081115	639999
21LMF2290815	6SNF2081115	639999
21LMF2290815	6RUM2090716	640003
21LMF2290815	2SNF2130815	639824
21F8040407	19LMF8280815	857126
21F8040407	18NCF8220317	857115
21F8040407	14RUF5130716	857066
21F8040407	13LMF5300415	691415
21F8040407	11LMF5200815	799708
21F8040407	09LMM21808815	855568
21F8040407	7SNM5081115	857094
21F8040407	6SNF2081115	857034
21F8040407	6RUM2090716	857116
21F8040407	2SNF2130815	857033
19LMF8280815	18NCF8220317	1092287
19LMF8280815	14RUF5130716	1087514
19LMF8280815	13LMF5300415	827180
19LMF8280815	11LMF5200815	1024945
19LMF8280815	09LMM21808815	1081783
19LMF8280815	7SNM5081115	1092255
19LMF8280815	6SNF2081115	1087724
19LMF8280815	6RUM2090716	1092281
19LMF8280815	2SNF2130815	1087684
18NCF8220317	14RUF5130716	1087523
18NCF8220317	13LMF5300415	827176
18NCF8220317	11LMF5200815	1024944
18NCF8220317	09LMM21808815	1081781
18NCF8220317	7SNM5081115	1092274
18NCF8220317	6SNF2081115	1087720
18NCF8220317	6RUM2090716	1092319
18NCF8220317	2SNF2130815	1087685
14RUF5130716	13LMF5300415	827118
14RUF5130716	11LMF5200815	1020218
14RUF5130716	09LMM21808815	1080765
14RUF5130716	7SNM5081115	1087502
14RUF5130716	6SNF2081115	1086440
14RUF5130716	6RUM2090716	1087530
14RUF5130716	2SNF2130815	1086771
13LMF5300415	11LMF5200815	770617
13LMF5300415	09LMM21808815	825259
13LMF5300415	7SNM5081115	827165
13LMF5300415	6SNF2081115	826724
13LMF5300415	6RUM2090716	827180
13LMF5300415	2SNF2130815	827011
11LMF5200815	09LMM21808815	1014649
11LMF5200815	7SNM5081115	1024925
11LMF5200815	6SNF2081115	1020387
11LMF5200815	6RUM2090716	1024950
11LMF5200815	2SNF2130815	1020345
09LMM21808815	7SNM5081115	1081765
09LMM21808815	6SNF2081115	1081120
09LMM21808815	6RUM2090716	1081787
09LMM21808815	2SNF2130815	1081205
7SNM5081115	6SNF2081115	1087693
7SNM5081115	6RUM2090716	1092269
7SNM5081115	2SNF2130815	1087660
6SNF2081115	6RUM2090716	1087720
6SNF2081115	2SNF2130815	1087182
6RUM2090716	2SNF2130815	1087687
